# Supplementary material for: Physicochemical Properties and Antiherpetic Activity of κ-Carrageenan Complex with Chitosan
Source: Mar Drugs. 2023 Apr 13;21(4):238. doi: 10.3390/md21040238 (PMC10141160; doi:10.3390/md21040238)
Supplement: Supplementary file 1 [file marinedrugs-21-00238-s001.zip]

Archive with 3 entries (3 files):
- Figure. S1.tif
- Figure. S2.bmp
- Figure. S3.tif
